# Supplementary material for: Effect of Reversal Agents on Postoperative Cognitive Disorders Following General Anesthesia in the Elderly Population: A Systematic Review and Meta-Analysis
Source: Diagnostics (Basel). 2026 Feb 11;16(4):535. doi: 10.3390/diagnostics16040535 (PMC12939980; doi:10.3390/diagnostics16040535)
Supplement: Supplementary file 1 [file diagnostics-16-00535-s001.zip]

Archive with 1 entries (1 files):
- diagnostics-4065011-supplementary.pdf
